# Supplementary material for: Cell Structure Regulation of Polypropylene/Ethylene-Propylene Rubber Bead Foams and Enhanced Mechanical Properties of Their Molded Products
Source: Polymers (Basel). 2026 Jun 21;18(12):1540. doi: 10.3390/polym18121540 (PMC13306762; doi:10.3390/polym18121540)
Supplement: Supplementary file 1 [file polymers-18-01540-s001.zip]

Archive with 1 entries (1 files):
- polymers-4382276-supplementary.pdf
